# Supplementary material for: Discovery of senolytics using machine learning
Source: Nat Commun. 2023 Jun 10;14:3445. doi: 10.1038/s41467-023-39120-1 (PMC10257182; doi:10.1038/s41467-023-39120-1)
Supplement: Supplementary file 4 — Source Data [file 41467_2023_39120_MOESM4_ESM.xlsx]

## Sheet: FIG 2
Data
	Model	Fold	precision	recall	f1_score
	support vector machine	1	0.078	0.416	0.131
		2	0.093	0.5	0.157
		3	0.17	0.583	0.264
		4	0.105	0.545	0.176
		5	0.068	0.363	0.115
	random forest	1	1	0.083	0.153
		2	0	0.083	0
		3	0.5	0.166	0.142
		4	1	0	0.166
		5	1	0.09	0.166
	ensemble model XGBoost	1	0.5	0.166	0.25
		2	0.666	0.166	0.266
		3	0.5	0.166	0.25
		4	1	0.181	0.307
		5	1	0.181	0.307

## Sheet: FIG 3B
Data
	% Cell Survival
	Control Ouabain - 46.4 nM	Senescence Ouabain - 46.4 nM
	78.074	11.7851
	77.5473	1.08539
	91.0157	3.88962
Two sided two sample t-test
P value	0.000258274

## Sheet: FIG 3C
Data
		Mean % Cell Survival
			log (dose) [M]	log (dose) [M]	log (dose) [M]	log (dose) [M]	log (dose) [M]	log (dose) [M]	log (dose) [M]	log (dose) [M]	log (dose) [M]	log (dose) [M]
	Compound	DMSO	-8	-7.66	-7.33	-7	-6.66	-6.33	-6	-5.66	-5.33	-5
	Ouabain Control	100	88.2916	87.3242	78.074	60.7837	46.6647	29.5815	27.026	23.943	22.3072	15.9215
	Ouabain Senescent	100	89.432	72.9731	11.7851	4.75172	2.69431	4.06985	4.21654	3.50841	2.78611	2.57053
	Ginkgetin Control	100	92.9815	88.774	87.2559	85.1246	86.201	85.5259	87.0518	87.6782	86.9919	37.6071
	Ginkgetin Senescent	100	110.301	104.835	112.796	105.484	95.5872	108.308	93.5186	79.9976	9.68619	5.11212
	Oleandrin Control	100	92.7625	80.8264	53.0825	34.7468	24.2929	24.7771	25.5694	20.4957	20.0307	14.9943
	Oleandrin Senescent	100	87.9136	13.3524	6.59307	3.82894	3.63741	5.01543	4.49448	5.74212	4.05936	2.60436
	Periplocin Control	100	91.9585	89.3621	71.1117	63.4586	52.7161	43.2104	29.0681	23.5452	19.4604	18.4295
	Periplocin Senescent	100	96.9401	54.5059	16.5597	6.83362	5.67545	5.14187	4.80538	4.42992	6.12572	3.18277
	BMS 599626 2HCL Control	100	93.4195	105.779	97.535	89.7834	101.039	100.948	92.5782	102.188	80.7192	100.087
	BMS 599626 2HCL Senescent	100	114.131	111.054	101.021	108.5	103.768	110.896	112.489	122.02	133.82	140.593
	BMS 986142 Control	100	104.118	114.193	104.581	108.369	106.514	97.6131	115.48	117.434	136.015	97.1057
	BMS 986142 Senescent	100	97.5407	95.2716	108.947	98.6102	100.012	101.139	101.584	96.6979	143.199	97.6138
	Ellagic acid Control	100	103.731	112.02	107.161	102.222	110.804	109.43	105.417	110.789	92.9398	108.109
	Ellagic acid Senescent	100	113.309	114.22	122.098	117.494	121.651	122.718	110.448	112.736	104.006	108.72
	Everolimus Control	100	103.881	102.217	105.471	109.092	100.029	105.311	104.045	107.172	108.974	106.796
	Everolimus Senescent	100	93.6636	90.4936	88.1537	93.7332	92.5695	92.2509	92.8248	87.3253	80.0325	82.2116
	Gamma mangostin Control	100	101.816	101.075	98.4962	95.0611	93.5698	94.1184	83.7863	105.468	88.5516	91.6867
	Gamma mangostin Senescent	100	105.37	106.714	101.101	100.051	96.4872	96.6111	101.864	119.849	105.106	79.74
	Gamma oryzanol Control	100	115.392	118.422	133.334	109.475	99.0905	98.3649	86.242	89.5832	92.9184	87.1303
	Gamma oryzanol Senescent	100	124.794	153.79	150.808	132.003	142.385	141.446	139.271	135.4	134.041	145.38
	Gossypol Control	100	108.748	120.801	143.32	126.09	145.715	134.518	120.261	118.194	130.62	86.7431
	Gossypol Senescent	100	116.055	144.933	119.759	129.993	187.963	167.669	166.2	155.978	121.378	26.6415
	Herbacetin Control	100	106.675	109.203	101.583	94.5692	93.4521	94.93	74.3551	97.9427	107.98	99.9899
	Herbacetin Senescent	100	97.5124	97.8309	90.4524	95.7135	84.121	91.8621	71.6133	76.0874	98.4426	102.817
	Morin Control	100	99.4977	91.5449	86.7249	91.3304	86.4192	91.5818	81.3097	96.1382	93.881	95.2217
	Morin Senescent	100	94.2284	92.3329	95.3449	96.5932	92.3821	91.7426	91.081	96.217	90.7297	75.0346
	Paritaprevir Control	100	100.87	88.317	87.1153	81.4868	82.6548	87.9026	78.7884	102.232	90.1308	95.0137
	Paritaprevir Senescent	100	70.2506	86.9401	84.6972	79.7992	76.2126	78.9087	67.8787	70.8787	86.46	69.5224
	Rapamycin Control	100	100.282	95.8199	86.271	92.6098	86.5552	85.6678	83.1489	89.1799	100.124	98.7962
	Rapamycin Senescent	100	91.9707	93.8987	104.751	92.5794	97.826	101.334	90.6422	113.866	102.983	98.4156
	Ridaforolimus Control	100	92.4824	88.8653	106.472	77.3591	91.5219	87.5675	77.877	82.3454	82.623	75.235
	Ridaforolimus Senescent	100	104.642	131.234	127.771	125.874	156.391	159.747	155.601	163.554	143.525	121.701
	Scutellarein Control	100	121.097	116.804	129.537	117.867	108.747	95.4021	88.1883	88.8515	95.7238	97.2974
	Scutellarein Senescent	100	100.231	105.631	122.021	114.682	132.14	137.382	124.027	131.847	123.896	124.448
	Taurocholic acid sodium Control	100	98.5986	103.471	94.847	81.045	95.4036	103.789	108.117	115.351	106.715	105.057
	Taurocholic acid sodium Senescent	100	107.175	111.856	107.672	96.5926	99.8448	105.705	123.297	114.65	131.949	109.591
	Velpatasvir Control	100	96.1893	110.402	105.708	98.333	99.9301	86.1211	114.537	113.406	115.537	119.195
	Velpatasvir Senescent	100	100.147	107.66	91.4566	88.5736	83.5686	78.2429	111.624	101.885	115.649	97.8328
	Verteporfin Control	100	96.7766	108.09	98.8274	98.955	91.0498	109.784	106.119	104.52	105.985	106.931
	Verteporfin Senescent	100	92.2297	103.159	103.462	88.3094	95.5935	83.3243	93.2215	101.537	89.49	98.7747
	Vinblastine sulfate Control	100	104.746	103.687	112.048	104.387	80.8127	76.8882	76.3881	57.8504	55.1076	51.6798
	Vinblastine sulfate Senescent	100	92.583	59.7356	108.236	73.9005	87.0225	61.7442	67.144	58.087	77.2453	54.4204
	Zotarolimus Control	100	98.2446	110.317	104.687	95.5492	99.601	107.782	103.522	84.7662	101.171	94.7472
	Zotarolimus Senescent	100	104.482	115.758	106.488	88.3813	95.8797	95.3605	112.878	102.297	115.018	111.292

## Sheet: FIG 3D
Data
			% Cell Survival
			log (dose) [M]	log (dose) [M]	log (dose) [M]	log (dose) [M]	log (dose) [M]	log (dose) [M]	log (dose) [M]	log (dose) [M]	log (dose) [M]	log (dose) [M]
	Compound	Cell type	-5	-5.33	-5.66	-6	-6.33	-6.66	-7	-7.33	-7.66	-8	DMSO sample
	Ginkgetin	control	32.3877	82.9787	83.6091	78.881	82.5059	81.1663	74.3105	75.1773	74.9409	85.264	109.997
	Ginkgetin	control	27.0246	87.9401	82.8345	90.2289	86.0035	89.0845	89.9648	97.007	92.5176	92.1655	98.4687
	Ginkgetin	control	53.4091	90.0568	96.5909	92.0455	88.0682	88.3523	91.0985	89.5833	98.8636	101.515	91.5342
	Ginkgetin	senescence	4.92197	6.2425	78.9916	73.9496	85.114	74.1897	97.8391	113.085	89.916	96.3986	113.077
	Ginkgetin	senescence	4.7041	9.86343	71.1684	102.428	128.528	110.622	129.894	116.388	119.575	118.209	89.457
	Ginkgetin	senescence	5.71031	12.9526	89.8329	104.178	111.281	101.95	88.7187	108.914	105.014	116.295	97.4661
	Oleandrin	control	8.44595	20.6081	18.9189	22.8885	19.9324	22.3818	31.3345	54.6453	71.0304	82.4324	107.604
	Oleandrin	control	19.6705	21.5116	26.1628	28.1977	30.6202	28.1008	37.7907	48.9341	83.4302	101.938	93.7898
	Oleandrin	control	16.8664	17.9724	16.4055	25.6221	23.7788	22.3963	35.1152	55.6682	88.0184	93.9171	98.6065
	Oleandrin	senescence	3.11927	4.77064	7.52294	5.50459	4.40367	4.0367	4.95413	7.33945	12.2936	103.486	74.0154
	Oleandrin	senescence	2.40811	4.43599	5.70342	4.43599	5.95691	3.67554	3.67554	9.12548	17.3638	86.3118	107.153
	Oleandrin	senescence	2.28571	2.97143	4	3.54286	4.68571	3.2	2.85714	3.31429	10.4	73.9429	118.832
	Periplocin	control	15.9071	20.9802	25.1075	32.8461	39.8108	51.9347	57.6956	64.4884	94.8409	93.6371	101.839
	Periplocin	control	11.1013	15.9471	20.6167	26.2555	40.3524	55.859	62.3789	71.5419	82.7313	90.7489	99.387
	Periplocin	control	28.2801	21.4539	24.9113	28.1028	49.4681	50.3546	70.3014	77.305	90.5142	91.4894	98.7741
	Periplocin	senescence	3.07355	5.0494	4.72009	4.06147	6.14709	4.50055	5.81778	17.8924	42.1515	93.8529	107.176
	Periplocin	senescence	3.32056	9.70626	4.5977	4.98084	3.32056	7.15198	7.79055	15.198	64.2401	97.318	92.1176
	Periplocin	senescence	3.15421	3.6215	3.97196	5.37383	5.95794	5.37383	6.89252	16.5888	57.1262	99.6495	100.706

## Sheet: FIG 3E
Data
	Name	candidate	Tanimoto_distance
	2,3-Dimethoxy-1,4-naphthoquinone	Ginkgetin	0.999998
	2,3-Dimethoxy-1,4-naphthoquinone	Oleandrin	0.999996
	2,3-Dimethoxy-1,4-naphthoquinone	Periplocin	1
	A1155463	Ginkgetin	0.936965
	A1155463	Oleandrin	0.968184
	A1155463	Periplocin	0.199643
	A1331852	Ginkgetin	0.982845
	A1331852	Oleandrin	0.991173
	A1331852	Periplocin	0.381271
	ABT-737	Ginkgetin	0.998833
	ABT-737	Oleandrin	0.999395
	ABT-737	Periplocin	0.966867
	Adapalene	Ginkgetin	0.993006
	Adapalene	Oleandrin	0.986429
	Adapalene	Periplocin	0.999748
	Alvespimycin	Ginkgetin	0.291007
	Alvespimycin	Oleandrin	0.000691251
	Alvespimycin	Periplocin	0.980299
	Amiloride hydrochloride	Ginkgetin	0.999999
	Amiloride hydrochloride	Oleandrin	0.999999
	Amiloride hydrochloride	Periplocin	1
	Atorvastatin	Ginkgetin	0.428141
	Atorvastatin	Oleandrin	0.0327804
	Atorvastatin	Periplocin	0.98409
	Azacyclonol	Ginkgetin	0.999976
	Azacyclonol	Oleandrin	0.999954
	Azacyclonol	Periplocin	0.999999
	Azithromycin	Ginkgetin	0.929511
	Azithromycin	Oleandrin	0.964522
	Azithromycin	Periplocin	0.270565
	BIX 01294 trihydrochloride hydrate	Ginkgetin	0.914844
	BIX 01294 trihydrochloride hydrate	Oleandrin	0.825199
	BIX 01294 trihydrochloride hydrate	Periplocin	0.997126
	Bufalin	Ginkgetin	0.998949
	Bufalin	Oleandrin	0.997972
	Bufalin	Periplocin	0.999962
	Calmidazolium chloride	Ginkgetin	0.454661
	Calmidazolium chloride	Oleandrin	0.0494243
	Calmidazolium chloride	Periplocin	0.984781
	Cantharidin	Ginkgetin	0.999999
	Cantharidin	Oleandrin	0.999998
	Cantharidin	Periplocin	1
	CGP-74514A	Ginkgetin	0.999202
	CGP-74514A	Oleandrin	0.99846
	CGP-74514A	Periplocin	0.999971
	Cinobufagin	Ginkgetin	0.989039
	Cinobufagin	Oleandrin	0.978657
	Cinobufagin	Periplocin	0.999606
	Convallotoxin	Ginkgetin	0.748047
	Convallotoxin	Oleandrin	0.466218
	Convallotoxin	Periplocin	0.992315
	Curcumin	Ginkgetin	0.99968
	Curcumin	Oleandrin	0.999382
	Curcumin	Periplocin	0.999988
	Cyclosporin A	Ginkgetin	1
	Cyclosporin A	Oleandrin	1
	Cyclosporin A	Periplocin	0.999999
	Dasatinib	Ginkgetin	0.987529
	Dasatinib	Oleandrin	0.975685
	Dasatinib	Periplocin	0.999553
	Dequalinium chloride hydrate	Ginkgetin	0.980498
	Dequalinium chloride hydrate	Oleandrin	0.961747
	Dequalinium chloride hydrate	Periplocin	0.999305
	Digitoxin	Ginkgetin	0.997189
	Digitoxin	Oleandrin	0.998544
	Digitoxin	Periplocin	0.916842
	Digoxin	Ginkgetin	0.998113
	Digoxin	Oleandrin	0.999022
	Digoxin	Periplocin	0.945421
	Diphenyleneiodonium chloride	Ginkgetin	0.999999
	Diphenyleneiodonium chloride	Oleandrin	0.999998
	Diphenyleneiodonium chloride	Periplocin	1
	EF24	Ginkgetin	0.999924
	EF24	Oleandrin	0.999854
	EF24	Periplocin	0.999997
	Eltrombopag	Ginkgetin	0.990011
	Eltrombopag	Oleandrin	0.980566
	Eltrombopag	Periplocin	0.999641
	Enoxacin	Ginkgetin	0.999935
	Enoxacin	Oleandrin	0.999874
	Enoxacin	Periplocin	0.999998
	Fisetin	Ginkgetin	0.999978
	Fisetin	Oleandrin	0.999957
	Fisetin	Periplocin	0.999999
	Geldanamycin	Ginkgetin	0.902082
	Geldanamycin	Oleandrin	0.797668
	Geldanamycin	Periplocin	0.996726
	Idarubicin	Ginkgetin	0.966809
	Idarubicin	Oleandrin	0.934171
	Idarubicin	Periplocin	0.998831
	JFD00244	Ginkgetin	0.929961
	JFD00244	Oleandrin	0.857485
	JFD00244	Periplocin	0.997608
	JHB76B	Ginkgetin	0.999978
	JHB76B	Oleandrin	0.999989
	JHB76B	Periplocin	0.999394
	K-Strophanthin	Ginkgetin	0.978568
	K-Strophanthin	Oleandrin	0.988994
	K-Strophanthin	Periplocin	0.235121
	Luteolin	Ginkgetin	0.99998
	Luteolin	Oleandrin	0.999961
	Luteolin	Periplocin	0.999999
	LY-367265	Ginkgetin	0.98517
	LY-367265	Oleandrin	0.971026
	LY-367265	Periplocin	0.999469
	Mibefradil dihydrochloride	Ginkgetin	0.954948
	Mibefradil dihydrochloride	Oleandrin	0.909847
	Mibefradil dihydrochloride	Periplocin	0.99843
	Navitoclax	Ginkgetin	0.999979
	Navitoclax	Oleandrin	0.999989
	Navitoclax	Periplocin	0.999412
	Nitazoxanide	Ginkgetin	0.999979
	Nitazoxanide	Oleandrin	0.999959
	Nitazoxanide	Periplocin	0.999999
	Nitrofural	Ginkgetin	0.999999
	Nitrofural	Oleandrin	0.999999
	Nitrofural	Periplocin	1
	Ouabagenin	Ginkgetin	0.996541
	Ouabagenin	Oleandrin	0.99331
	Ouabagenin	Periplocin	0.999875
	Ouabain	Ginkgetin	0.418919
	Ouabain	Oleandrin	0.0278185
	Ouabain	Periplocin	0.983848
	Panobinostat	Ginkgetin	0.999604
	Panobinostat	Oleandrin	0.999236
	Panobinostat	Periplocin	0.999986
	Peruvoside	Ginkgetin	0.677026
	Peruvoside	Oleandrin	0.329777
	Peruvoside	Periplocin	0.990447
	PF-573228	Ginkgetin	0.989821
	PF-573228	Oleandrin	0.980194
	PF-573228	Periplocin	0.999634
	Piperlongumine	Ginkgetin	0.999945
	Piperlongumine	Oleandrin	0.999894
	Piperlongumine	Periplocin	0.999998
	ProDrug A	Ginkgetin	0.999942
	ProDrug A	Oleandrin	0.99997
	ProDrug A	Periplocin	0.998402
	Proscillaridin A	Ginkgetin	0.849345
	Proscillaridin A	Oleandrin	0.682464
	Proscillaridin A	Periplocin	0.99514
	Quercetin dihydrate	Ginkgetin	0.999969
	Quercetin dihydrate	Oleandrin	0.999939
	Quercetin dihydrate	Periplocin	0.999999
	Raltegravir	Ginkgetin	0.996301
	Raltegravir	Oleandrin	0.992844
	Raltegravir	Periplocin	0.999866
	Rotenone	Ginkgetin	0.997576
	Rotenone	Oleandrin	0.995316
	Rotenone	Periplocin	0.999912
	Rottlerin	Ginkgetin	0.936518
	Rottlerin	Oleandrin	0.871357
	Rottlerin	Periplocin	0.997821
	Roxithromycin	Ginkgetin	0.99661
	Roxithromycin	Oleandrin	0.998245
	Roxithromycin	Periplocin	0.898342
	Strophanthidin	Ginkgetin	0.99834
	Strophanthidin	Oleandrin	0.996795
	Strophanthidin	Periplocin	0.99994
	Tanespimycin	Ginkgetin	0.710252
	Tanespimycin	Oleandrin	0.391428
	Tanespimycin	Periplocin	0.991313
	Temsirolimus	Ginkgetin	0.999998
	Temsirolimus	Oleandrin	0.999999
	Temsirolimus	Periplocin	0.999958
	Tyrphostin AG 879	Ginkgetin	0.99999
	Tyrphostin AG 879	Oleandrin	0.99998
	Tyrphostin AG 879	Periplocin	1
	Venetoclax	Ginkgetin	0.999937
	Venetoclax	Oleandrin	0.999967
	Venetoclax	Periplocin	0.998267
	Vincristine sulfate	Ginkgetin	0.99998
	Vincristine sulfate	Oleandrin	0.99999
	Vincristine sulfate	Periplocin	0.999462

## Sheet: FIG 4B
Data
	% Cell Survival
	ER:STOP DMSO	ER:STOP Oleandrin	ER:STOP Ouabain	ER:STOP Periplocin	ER:RAS DMSO	ER:RAS Oleandrin	ER:RAS Ouabain	ER:RAS Periplocin
	100	77.8	93.9	88.4	102.7	12.5	77.4	95
	100	100	97.9	100.5	108.3	41	104.8	114.9
	100	72.7	80.1	85.6	97.1	10.4	84.4	93.3
	100	87.5	99.8	102.9	109.4	36	78.3	103
	100	82.7	95	98.7	97.5	34.1	72	92.4
	100	89.1	100.7	103.3	106	37.9	99	119.4
	100	95.2	91.1	93.7	105.4	39.1	102.3	103.3
	100	73.8	79.5	87.3	109	12.2	88.5	90.2
	100	89.4	88.8	112.7	87.6	30.1	93	103.2
	100	107.6	108.2	104.8	106.2	44.2	111.6	120.1
	100	89	92.7	100.7	84.8	34.9	79.7	97.6
	100	95.8	95.3	97.3	97.3	40.3	87.5	103.3
one-way ANOVA
ANOVA summary
F	74.67
P value	<0.0001
P value summary	****
Significant diff. among means (P < 0.05)?	Yes
R squared	0.8559
Brown-Forsythe test
F (DFn, DFd)	2.774 (7, 88)
P value	0.0118
P value summary	*
Are SDs significantly different (P < 0.05)?	Yes
Bartlett's test
Bartlett's statistic (corrected)
P value
P value summary
Are SDs significantly different (P < 0.05)?
ANOVA table	SS	DF	MS	F (DFn, DFd)	P value
Treatment (between columns)	4695	7	0.6707	F (7, 88) = 74.67	P<0.0001
Residual (within columns)	0.7905	88	0.008982
Total	5486	95
Data summary
Number of treatments (columns)	8
Number of values (total)	96
Multiple comparisons
Number of families	1
Number of comparisons per family	28
Alpha	0.05
Tukey's multiple comparisons test	Mean Diff.	95.00% CI of diff.	Below threshold?	Summary	Adjusted P Value
STOP DMSO vs. STOP Oleandrin	0.1162	-0.003975 to 0.2363	No	ns	0.0656	A-B
STOP DMSO vs. STOP Ouabain	0.06417	-0.05598 to 0.1843	No	ns	0.7135	A-C
STOP DMSO vs. STOP Periplocin	0.02008	-0.1001 to 0.1402	No	ns	0.9995	A-D
STOP DMSO vs. RAS DMSO	-0.009417	-0.1296 to 0.1107	No	ns	>0.9999	A-E
STOP DMSO vs. RAS Oleandrin	0.6894	0.5693 to 0.8096	Yes	****	<0.0001	A-F
STOP DMSO vs. RAS Ouabain	0.1013	-0.01889 to 0.2214	No	ns	0.1639	A-G
STOP DMSO vs. RAS Periplocin	-0.02975	-0.1499 to 0.09039	No	ns	0.9943	A-H
STOP Oleandrin vs. STOP Ouabain	-0.052	-0.1721 to 0.06814	No	ns	0.8793	B-C
STOP Oleandrin vs. STOP Periplocin	-0.09608	-0.2162 to 0.02406	No	ns	0.2164	B-D
STOP Oleandrin vs. RAS DMSO	-0.1256	-0.2457 to -0.005441	Yes	*	0.0339	B-E
STOP Oleandrin vs. RAS Oleandrin	0.5733	0.4531 to 0.6934	Yes	****	<0.0001	B-F
STOP Oleandrin vs. RAS Ouabain	-0.01492	-0.1351 to 0.1052	No	ns	>0.9999	B-G
STOP Oleandrin vs. RAS Periplocin	-0.1459	-0.2661 to -0.02577	Yes	**	0.0068	B-H
STOP Ouabain vs. STOP Periplocin	-0.04408	-0.1642 to 0.07606	No	ns	0.9462	C-D
STOP Ouabain vs. RAS DMSO	-0.07358	-0.1937 to 0.04656	No	ns	0.5535	C-E
STOP Ouabain vs. RAS Oleandrin	0.6253	0.5051 to 0.7454	Yes	****	<0.0001	C-F
STOP Ouabain vs. RAS Ouabain	0.03708	-0.08306 to 0.1572	No	ns	0.979	C-G
STOP Ouabain vs. RAS Periplocin	-0.09392	-0.2141 to 0.02623	No	ns	0.2415	C-H
STOP Periplocin vs. RAS DMSO	-0.0295	-0.1496 to 0.09064	No	ns	0.9946	D-E
STOP Periplocin vs. RAS Oleandrin	0.6693	0.5492 to 0.7895	Yes	****	<0.0001	D-F
STOP Periplocin vs. RAS Ouabain	0.08117	-0.03898 to 0.2013	No	ns	0.4245	D-G
STOP Periplocin vs. RAS Periplocin	-0.04983	-0.1700 to 0.07031	No	ns	0.901	D-H
RAS DMSO vs. RAS Oleandrin	0.6988	0.5787 to 0.8190	Yes	****	<0.0001	E-F
RAS DMSO vs. RAS Ouabain	0.1107	-0.009475 to 0.2308	No	ns	0.0937	E-G
RAS DMSO vs. RAS Periplocin	-0.02033	-0.1405 to 0.09981	No	ns	0.9995	E-H
RAS Oleandrin vs. RAS Ouabain	-0.5882	-0.7083 to -0.4680	Yes	****	<0.0001	F-G
RAS Oleandrin vs. RAS Periplocin	-0.7192	-0.8393 to -0.5990	Yes	****	<0.0001	F-H
RAS Ouabain vs. RAS Periplocin	-0.131	-0.2511 to -0.01086	Yes	*	0.0227	G-H
Test details	Mean 1	Mean 2	Mean Diff.	SE of diff.	n1	n2	q	DF
STOP DMSO vs. STOP Oleandrin	1	0.8838	0.1162	0.03869	12	12	4246	88
STOP DMSO vs. STOP Ouabain	1	0.9358	0.06417	0.03869	12	12	2345	88
STOP DMSO vs. STOP Periplocin	1	0.9799	0.02008	0.03869	12	12	0.7341	88
STOP DMSO vs. RAS DMSO	1	1009	-0.009417	0.03869	12	12	0.3442	88
STOP DMSO vs. RAS Oleandrin	1	0.3106	0.6894	0.03869	12	12	25.2	88
STOP DMSO vs. RAS Ouabain	1	0.8988	0.1013	0.03869	12	12	3701	88
STOP DMSO vs. RAS Periplocin	1	1.03	-0.02975	0.03869	12	12	1087	88
STOP Oleandrin vs. STOP Ouabain	0.8838	0.9358	-0.052	0.03869	12	12	1901	88
STOP Oleandrin vs. STOP Periplocin	0.8838	0.9799	-0.09608	0.03869	12	12	3512	88
STOP Oleandrin vs. RAS DMSO	0.8838	1009	-0.1256	0.03869	12	12	4.59	88
STOP Oleandrin vs. RAS Oleandrin	0.8838	0.3106	0.5733	0.03869	12	12	20.95	88
STOP Oleandrin vs. RAS Ouabain	0.8838	0.8988	-0.01492	0.03869	12	12	0.5452	88
STOP Oleandrin vs. RAS Periplocin	0.8838	1.03	-0.1459	0.03869	12	12	5333	88
STOP Ouabain vs. STOP Periplocin	0.9358	0.9799	-0.04408	0.03869	12	12	1611	88
STOP Ouabain vs. RAS DMSO	0.9358	1009	-0.07358	0.03869	12	12	2.69	88
STOP Ouabain vs. RAS Oleandrin	0.9358	0.3106	0.6253	0.03869	12	12	22.85	88
STOP Ouabain vs. RAS Ouabain	0.9358	0.8988	0.03708	0.03869	12	12	1355	88
STOP Ouabain vs. RAS Periplocin	0.9358	1.03	-0.09392	0.03869	12	12	3433	88
STOP Periplocin vs. RAS DMSO	0.9799	1009	-0.0295	0.03869	12	12	1078	88
STOP Periplocin vs. RAS Oleandrin	0.9799	0.3106	0.6693	0.03869	12	12	24.46	88
STOP Periplocin vs. RAS Ouabain	0.9799	0.8988	0.08117	0.03869	12	12	2967	88
STOP Periplocin vs. RAS Periplocin	0.9799	1.03	-0.04983	0.03869	12	12	1821	88
RAS DMSO vs. RAS Oleandrin	1009	0.3106	0.6988	0.03869	12	12	25.54	88
RAS DMSO vs. RAS Ouabain	1009	0.8988	0.1107	0.03869	12	12	4045	88
RAS DMSO vs. RAS Periplocin	1009	1.03	-0.02033	0.03869	12	12	0.7432	88
RAS Oleandrin vs. RAS Ouabain	0.3106	0.8988	-0.5882	0.03869	12	12	21.5	88
RAS Oleandrin vs. RAS Periplocin	0.3106	1.03	-0.7192	0.03869	12	12	26.29	88
RAS Ouabain vs. RAS Periplocin	0.8988	1.03	-0.131	0.03869	12	12	4788	88

## Sheet: FIG 4C
Data
	% Cell Survival
	Control DMSO	Control Oleandrin	Control Ouabain	Control Periplocin	Replicative Senescence DMSO	Replicative Senescence Oleandrin	Replicative Senescence Ouabain	Replicative Senescence Periplocin
	100	86.4	112.1	94.1	92.8	55	108.7	94.7
	100	93.4	106.4	99.6	102.8	50.3	109.7	133.6
	100	83.9	92.8	110.4	98.7	37.4	103.6	88.7
	100	79.8	83.6	70.2	98.8	44.9	106.2	125.7
	100	92.3	114.4	84.2	126	40.3	99.7	118.8
	100	85.9	95.7	81.5	129.1	54.5	94.8	127.6
	100	80.8	102.4	91.6	96.3	40.7	97.2	99.2
	100	97.2	99.6	97.4	114.6	48	95.8	95.4
	100	87.6	90.2	96.7	109.2	38.1	90.6	100.9
	100	92.4	123.6	84.5	137.2	50.7	106.9	115.7
	100	81.8	104.9	86.9	96.6	43.4	98.6	129.6
	100	74.9	75.5	73.4	87.4	31.1	95.3	84.9
one-way ANOVA
ANOVA summary
F	41.47
P value	<0.0001
P value summary	****
Significant diff. among means (P < 0.05)?	Yes
R squared	0.7674
Brown-Forsythe test
F (DFn, DFd)	7.244 (7, 88)
P value	<0.0001
P value summary	****
Are SDs significantly different (P < 0.05)?	Yes
Bartlett's test
Bartlett's statistic (corrected)
P value
P value summary
Are SDs significantly different (P < 0.05)?
ANOVA table	SS	DF	MS	F (DFn, DFd)	P value
Treatment (between columns)	3652	7	0.5217	F (7, 88) = 41.47	P<0.0001
Residual (within columns)	1107	88	0.01258
Total	4759	95
Data summary
Number of treatments (columns)	8
Number of values (total)	96
Multiple comparisons
Number of families	1
Number of comparisons per family	28
Alpha	0.05
Tukey's multiple comparisons test	Mean Diff.	95.00% CI of diff.	Below threshold?	Summary	Adjusted P Value
Young DMSO vs. Young Oleandrin	0.1363	-0.005848 to 0.2785	No	ns	0.0699	A-B
Young DMSO vs. Young Ouabain	-0.001	-0.1432 to 0.1412	No	ns	>0.9999	A-C
Young DMSO vs. Young Periplocin	0.1079	-0.03426 to 0.2501	No	ns	0.2758	A-D
Young DMSO vs. RS DMSO	-0.07458	-0.2168 to 0.06760	No	ns	0.7317	A-E
Young DMSO vs. RS Oleandrin	0.5547	0.4125 to 0.6968	Yes	****	<0.0001	A-F
Young DMSO vs. RS Ouabain	-0.005917	-0.1481 to 0.1363	No	ns	>0.9999	A-G
Young DMSO vs. RS Periplocin	-0.09567	-0.2378 to 0.04651	No	ns	0.4299	A-H
Young Oleandrin vs. Young Ouabain	-0.1373	-0.2795 to 0.004848	No	ns	0.0661	B-C
Young Oleandrin vs. Young Periplocin	-0.02842	-0.1706 to 0.1138	No	ns	0.9985	B-D
Young Oleandrin vs. RS DMSO	-0.2109	-0.3531 to -0.06874	Yes	***	0.0004	B-E
Young Oleandrin vs. RS Oleandrin	0.4183	0.2762 to 0.5605	Yes	****	<0.0001	B-F
Young Oleandrin vs. RS Ouabain	-0.1423	-0.2844 to -6.850e-005	Yes	*	0.0498	B-G
Young Oleandrin vs. RS Periplocin	-0.232	-0.3742 to -0.08982	Yes	****	<0.0001	B-H
Young Ouabain vs. Young Periplocin	0.1089	-0.03326 to 0.2511	No	ns	0.2649	C-D
Young Ouabain vs. RS DMSO	-0.07358	-0.2158 to 0.06860	No	ns	0.7449	C-E
Young Ouabain vs. RS Oleandrin	0.5557	0.4135 to 0.6978	Yes	****	<0.0001	C-F
Young Ouabain vs. RS Ouabain	-0.004917	-0.1471 to 0.1373	No	ns	>0.9999	C-G
Young Ouabain vs. RS Periplocin	-0.09467	-0.2368 to 0.04751	No	ns	0.4439	C-H
Young Periplocin vs. RS DMSO	-0.1825	-0.3247 to -0.04032	Yes	**	0.0033	D-E
Young Periplocin vs. RS Oleandrin	0.4468	0.3046 to 0.5889	Yes	****	<0.0001	D-F
Young Periplocin vs. RS Ouabain	-0.1138	-0.2560 to 0.02835	No	ns	0.2152	D-G
Young Periplocin vs. RS Periplocin	-0.2036	-0.3458 to -0.06140	Yes	***	0.0006	D-H
RS DMSO vs. RS Oleandrin	0.6293	0.4871 to 0.7714	Yes	****	<0.0001	E-F
RS DMSO vs. RS Ouabain	0.06867	-0.07351 to 0.2108	No	ns	0.8057	E-G
RS DMSO vs. RS Periplocin	-0.02108	-0.1633 to 0.1211	No	ns	0.9998	E-H
RS Oleandrin vs. RS Ouabain	-0.5606	-0.7028 to -0.4184	Yes	****	<0.0001	F-G
RS Oleandrin vs. RS Periplocin	-0.6503	-0.7925 to -0.5082	Yes	****	<0.0001	F-H
RS Ouabain vs. RS Periplocin	-0.08975	-0.2319 to 0.05243	No	ns	0.5144	G-H
Test details	Mean 1	Mean 2	Mean Diff.	SE of diff.	n1	n2	q	DF
Young DMSO vs. Young Oleandrin	1	0.8637	0.1363	0.04579	12	12	4211	88
Young DMSO vs. Young Ouabain	1	1001	-0.001	0.04579	12	12	0.03088	88
Young DMSO vs. Young Periplocin	1	0.8921	0.1079	0.04579	12	12	3333	88
Young DMSO vs. RS DMSO	1	1075	-0.07458	0.04579	12	12	2303	88
Young DMSO vs. RS Oleandrin	1	0.4453	0.5547	0.04579	12	12	17.13	88
Young DMSO vs. RS Ouabain	1	1006	-0.005917	0.04579	12	12	0.1827	88
Young DMSO vs. RS Periplocin	1	1096	-0.09567	0.04579	12	12	2955	88
Young Oleandrin vs. Young Ouabain	0.8637	1001	-0.1373	0.04579	12	12	4242	88
Young Oleandrin vs. Young Periplocin	0.8637	0.8921	-0.02842	0.04579	12	12	0.8776	88
Young Oleandrin vs. RS DMSO	0.8637	1075	-0.2109	0.04579	12	12	6514	88
Young Oleandrin vs. RS Oleandrin	0.8637	0.4453	0.4183	0.04579	12	12	12.92	88
Young Oleandrin vs. RS Ouabain	0.8637	1006	-0.1423	0.04579	12	12	4393	88
Young Oleandrin vs. RS Periplocin	0.8637	1096	-0.232	0.04579	12	12	7165	88
Young Ouabain vs. Young Periplocin	1001	0.8921	0.1089	0.04579	12	12	3364	88
Young Ouabain vs. RS DMSO	1001	1075	-0.07358	0.04579	12	12	2273	88
Young Ouabain vs. RS Oleandrin	1001	0.4453	0.5557	0.04579	12	12	17.16	88
Young Ouabain vs. RS Ouabain	1001	1006	-0.004917	0.04579	12	12	0.1519	88
Young Ouabain vs. RS Periplocin	1001	1096	-0.09467	0.04579	12	12	2924	88
Young Periplocin vs. RS DMSO	0.8921	1075	-0.1825	0.04579	12	12	5636	88
Young Periplocin vs. RS Oleandrin	0.8921	0.4453	0.4468	0.04579	12	12	13.8	88
Young Periplocin vs. RS Ouabain	0.8921	1006	-0.1138	0.04579	12	12	3516	88
Young Periplocin vs. RS Periplocin	0.8921	1096	-0.2036	0.04579	12	12	6288	88
RS DMSO vs. RS Oleandrin	1075	0.4453	0.6293	0.04579	12	12	19.43	88
RS DMSO vs. RS Ouabain	1075	1006	0.06867	0.04579	12	12	2121	88
RS DMSO vs. RS Periplocin	1075	1096	-0.02108	0.04579	12	12	0.6512	88
RS Oleandrin vs. RS Ouabain	0.4453	1006	-0.5606	0.04579	12	12	17.31	88
RS Oleandrin vs. RS Periplocin	0.4453	1096	-0.6503	0.04579	12	12	20.09	88
RS Ouabain vs. RS Periplocin	1006	1096	-0.08975	0.04579	12	12	2772	88

## Sheet: FIG 4E
Data
	Asante Mean intensity
	ER:STOP DMSO	ER:RAS DMSO	ER:RAS Oleandrin	ER:RAS Ouabain	ER:RAS Periplocin
	60.3	77.2	68.8	73.6	75.4
	61.8	81.1	67.9	73.5	73.1
	61.3	74.9	66.6	72.9	78
	59	88	77	82	73
	63	87.8	61.9	66.9	65.7
	62.5	74.4	67.9	73.6	75.6
	62.8	77.2	72	91	74
one-way ANOVA
Table Analyzed	Same range readings n3 equal readings per condition
Data sets analyzed	A-E
ANOVA summary
F	13.38
P value	<0.0001
P value summary	****
Significant diff. among means (P < 0.05)?	Yes
R squared	0.6409
Brown-Forsythe test
F (DFn, DFd)	0.8916 (4, 30)
P value	0.481
P value summary	ns
Are SDs significantly different (P < 0.05)?	No
Bartlett's test
Bartlett's statistic (corrected)	12.76
P value	0.0125
P value summary	*
Are SDs significantly different (P < 0.05)?	Yes
ANOVA table	SS	DF	MS	F (DFn, DFd)	P value
Treatment (between columns)	1435	4	358.7	F (4, 30) = 13.38	P<0.0001
Residual (within columns)	803.9	30	26.8
Total	2239	34
Data summary
Number of treatments (columns)	5
Number of values (total)	35
Multiple comparisons
Number of families	1
Number of comparisons per family	10
Alpha	0.05
Tukey's multiple comparisons test	Mean Diff.	95.00% CI of diff.	Below threshold?	Summary	Adjusted P Value
STOP vs. RAS	-18.56	-26.58 to -10.53	Yes	****	<0.0001	A-B
STOP vs. RAS Oleandrin	-7343	-15.37 to 0.6833	No	ns	0.0857	A-C
STOP vs. RAS Ouabain	-14.69	-22.71 to -6.660	Yes	****	<0.0001	A-D
STOP vs. RAS Periplocin	-12.01	-20.04 to -3.988	Yes	**	0.0013	A-E
RAS vs. RAS Oleandrin	11.21	3.188 to 19.24	Yes	**	0.0028	B-C
RAS vs. RAS Ouabain	3871	-4.155 to 11.90	No	ns	0.6329	B-D
RAS vs. RAS Periplocin	6543	-1.483 to 14.57	No	ns	0.1531	B-E
RAS Oleandrin vs. RAS Ouabain	-7343	-15.37 to 0.6833	No	ns	0.0857	C-D
RAS Oleandrin vs. RAS Periplocin	-4671	-12.70 to 3.355	No	ns	0.456	C-E
RAS Ouabain vs. RAS Periplocin	2671	-5.355 to 10.70	No	ns	0.8684	D-E
Test details	Mean 1	Mean 2	Mean Diff.	SE of diff.	n1	n2	q	DF
STOP vs. RAS	61.53	80.09	-18.56	2767	7	7	9484	30
STOP vs. RAS Oleandrin	61.53	68.87	-7343	2767	7	7	3753	30
STOP vs. RAS Ouabain	61.53	76.21	-14.69	2767	7	7	7506	30
STOP vs. RAS Periplocin	61.53	73.54	-12.01	2767	7	7	6.14	30
RAS vs. RAS Oleandrin	80.09	68.87	11.21	2767	7	7	5732	30
RAS vs. RAS Ouabain	80.09	76.21	3871	2767	7	7	1979	30
RAS vs. RAS Periplocin	80.09	73.54	6543	2767	7	7	3344	30
RAS Oleandrin vs. RAS Ouabain	68.87	76.21	-7343	2767	7	7	3753	30
RAS Oleandrin vs. RAS Periplocin	68.87	73.54	-4671	2767	7	7	2388	30
RAS Ouabain vs. RAS Periplocin	76.21	73.54	2671	2767	7	7	1365	30

## Sheet: FIG 4F
Data
	Asante Mean intensity
	Control DMSO	Replicative Senescence DMSO	Replicative Senescence Oleandrin	Replicative Senescence Ouabain	Replicative Senescence Periplocin
	143.9	151	146.6	154.5	152.1
	143.4	153.3	146	152.7	153.1
	144.3	156.4	145.5	153	152.4
	144	152.2	145.6	150.8	152.9
	144.1	149.5	145.5	153.1	152.7
	142.6	153.2	145.1	151.8	152.4
one-way ANOVA
ANOVA summary
F	73.02
P value	<0.0001
P value summary	****
Significant diff. among means (P < 0.05)?	Yes
R squared	0.9212
Brown-Forsythe test
F (DFn, DFd)	3.270 (4, 25)
P value	0.0275
P value summary	*
Are SDs significantly different (P < 0.05)?	Yes
Bartlett's test
Bartlett's statistic (corrected)	20.22
P value	0.0005
P value summary	***
Are SDs significantly different (P < 0.05)?	Yes
ANOVA table	SS	DF	MS	F (DFn, DFd)	P value
Treatment (between columns)	461.4	4	115.3	F (4, 25) = 73.02	P<0.0001
Residual (within columns)	39.49	25	1.58
Total	500.9	29
Data summary
Number of treatments (columns)	5
Number of values (total)	30
Multiple comparisons
Number of families	1
Number of comparisons per family	10
Alpha	0.05
Tukey's multiple comparisons test	Mean Diff.	95.00% CI of diff.	Below threshold?	Summary	Adjusted P Value
STOP vs. RAS	-8883	-11.01 to -6.752	Yes	****	<0.0001	A-B
STOP vs. RAS Oleandrin	-2	-4.131 to 0.1311	No	ns	0.0734	A-C
STOP vs. RAS Ouabain	-8933	-11.06 to -6.802	Yes	****	<0.0001	A-D
STOP vs. RAS Periplocin	-8883	-11.01 to -6.752	Yes	****	<0.0001	A-E
RAS vs. RAS Oleandrin	6883	4.752 to 9.014	Yes	****	<0.0001	B-C
RAS vs. RAS Ouabain	-0.05	-2.181 to 2.081	No	ns	>0.9999	B-D
RAS vs. RAS Periplocin	0	-2.131 to 2.131	No	ns	>0.9999	B-E
RAS Oleandrin vs. RAS Ouabain	-6933	-9.064 to -4.802	Yes	****	<0.0001	C-D
RAS Oleandrin vs. RAS Periplocin	-6883	-9.014 to -4.752	Yes	****	<0.0001	C-E
RAS Ouabain vs. RAS Periplocin	0.05	-2.081 to 2.181	No	ns	>0.9999	D-E
Test details	Mean 1	Mean 2	Mean Diff.	SE of diff.	n1	n2	q	DF
STOP vs. RAS	143.7	152.6	-8883	0.7256	6	6	17.31	25
STOP vs. RAS Oleandrin	143.7	145.7	-2	0.7256	6	6	3898	25
STOP vs. RAS Ouabain	143.7	152.7	-8933	0.7256	6	6	17.41	25
STOP vs. RAS Periplocin	143.7	152.6	-8883	0.7256	6	6	17.31	25
RAS vs. RAS Oleandrin	152.6	145.7	6883	0.7256	6	6	13.42	25
RAS vs. RAS Ouabain	152.6	152.7	-0.05	0.7256	6	6	0.09745	25
RAS vs. RAS Periplocin	152.6	152.6	0	0.7256	6	6	0	25
RAS Oleandrin vs. RAS Ouabain	145.7	152.7	-6933	0.7256	6	6	13.51	25
RAS Oleandrin vs. RAS Periplocin	145.7	152.6	-6883	0.7256	6	6	13.42	25
RAS Ouabain vs. RAS Periplocin	152.7	152.6	0.05	0.7256	6	6	0.09745	25

## Sheet: FIG 4G
Data
	NOXA mRNA expression
	ER:STOP DMSO	ER:RAS DMSO	ER:RAS Oleandrin	ER:RAS Ouabain	ER:RAS Periplocin
	1	5.39	43.71	4.99	6.84
	1	5.66	48.67	3.07	6.41
	1	8.31	52.89	6.94	10.09
	1	3.46	50.91	6.96	3.28
one-way ANOVA
ANOVA summary
F	258.3
P value	<0.0001
P value summary	****
Significant diff. among means (P < 0.05)?	Yes
R squared	0.9857
Brown-Forsythe test
F (DFn, DFd)	1.820 (4, 15)
P value	0.1775
P value summary	ns
Are SDs significantly different (P < 0.05)?	No
Bartlett's test
Bartlett's statistic (corrected)
P value
P value summary
Are SDs significantly different (P < 0.05)?
ANOVA table	SS	DF	MS	F (DFn, DFd)	P value
Treatment (between columns)	6366	4	1592	F (4, 15) = 258.3	P<0.0001
Residual (within columns)	92.44	15	6163
Total	6459	19
Data summary
Number of treatments (columns)	5
Number of values (total)	20
Multiple comparisons
Number of families	1
Number of comparisons per family	4
Alpha	0.05
Dunnett's multiple comparisons test	Mean Diff.	95.00% CI of diff.	Below threshold?	Summary	Adjusted P Value	B-?
RAS vs. STOP	4704	-0.08430 to 9.492	No	ns	0.0548	A	STOP
RAS vs. RAS Oleandrin 10 nM	-43.34	-48.13 to -38.56	Yes	****	<0.0001	C	RAS Oleandrin 10 nM
RAS vs. RAS Ouabain 10 nM	0.2108	-4.577 to 4.999	No	ns	0.9998	D	RAS Ouabain 10 nM
RAS vs. RAS Periplocin 10 nM	-0.9531	-5.741 to 3.835	No	ns	0.9507	E	RAS Periplocin 10 nM
Test details	Mean 1	Mean 2	Mean Diff.	SE of diff.	n1	n2	q	DF
RAS vs. STOP	5704	1000	4704	1755	4	4	2680	15
RAS vs. RAS Oleandrin 10 nM	5704	49.05	-43.34	1755	4	4	24.69	15
RAS vs. RAS Ouabain 10 nM	5704	5493	0.2108	1755	4	4	0.1201	15
RAS vs. RAS Periplocin 10 nM	5704	6657	-0.9531	1755	4	4	0.5430	15

[truncated: 21 more sheets: FIG 4H, SUP FIG 1A, SUP FIG 1B, SUP FIG 2A, SUP FIG 2B, SUP FIG 2C, SUP FIG 4B, SUP FIG 4C, SUP FIG 6B, SUP FIG 6C, SUP FIG 6D, SUP FIG 7, SUP FIG 9E, SUP FIG 9F , (SUP FIG 9F exp not shown), SUP FIG 9G, SUP FIG 9J, SUP FIG 9K, SUP FIG 9L, SUP FIG 9M …]
